# Supplementary material for: Risk of Bias in Reports of In Vivo Research: A Focus for Improvement
Source: PLoS Biol. 2015 Oct 13;13(10):e1002273. doi: 10.1371/journal.pbio.1002273 (PMC4603955; doi:10.1371/journal.pbio.1002273)
Supplement: S1 Data — (XLSX) [file pbio.1002273.s001.xlsx]

## Sheet: Sheet1
Data for Fig 1
Period	n	Randomisation			Blinding			Sample size calculation			Conflict of Interest reporting
		%	l95%	u95%	%	l95%	u95%	%	l95%	u95%	%	l95%	u95%
1941-78	29	9.09	1	29	0	0	12	0	0	12	3.45	0	18
1979-88	29	10.34	2	27	3.45	0	18	0	0	12	0	0	12
1989-99	30	13.79	4	32	3.33	0	18	0	0	12	0	0	12
2000-07	28	28.57	13	49	0	0	12	0	0	12	7.14	1	24
2008-12	30	33.33	17	53	6.67	1	22	0	0	12	40	23	59
Overall	146	17.4	11.5	24.8	2	0.4	5.9	0	0	2.5	10.2	5.9	16.4
% = prevalence
l95% = lower 95% limit of estimate
u95% = upper 95% limit of estimate
