# Supplementary material for: Risk of Bias in Reports of In Vivo Research: A Focus for Improvement
Source: PLoS Biol. 2015 Oct 13;13(10):e1002273. doi: 10.1371/journal.pbio.1002273 (PMC4603955; doi:10.1371/journal.pbio.1002273)
Supplement: S3 Data — (XLSX) [file pbio.1002273.s003.xlsx]

## Sheet: Sheet1
Data for Fig 3
Period	n	Randomisation			Blinding			Sample size calculation			Conflict of Interest reporting
		%	l95%	u95%	%	l95%	u95%	%	l95%	u95%	%	l95%	u95%
1992-98	493	17.44	14.2	21.1	22.31	18.7	26.2	0.4057	0	1.4	1.83	0.1	3.4
1999-2002	547	22.67	19.2	26.4	26.51	22.8	30.4	1.65	0.8	3.1	2.19	1.1	3.8
2003-05	600	25.17	21.7	28.8	29.83	26.2	33.7	0.6667	0.2	1.7	9.33	7.1	11.9
2006-07	516	24.61	21	28.6	32.17	28.2	36.4	0.1938	0	1.1	15.89	12.8	19.3
2008-11	515	33.79	29.7	38	36.5	32.3	40.8	0.7767	0.2	2	28.93	25	33
Overall	2671	24.78	23.16	26.47	29.5	27.78	31.27	0.75	0.46	1.15	11.53	10.34	12.8
% = prevalence
l95% = lower 95% limit of estimate
u95% = upper 95% limit of estimate
