# Supplementary material for: Risk of Bias in Reports of In Vivo Research: A Focus for Improvement
Source: PLoS Biol. 2015 Oct 13;13(10):e1002273. doi: 10.1371/journal.pbio.1002273 (PMC4603955; doi:10.1371/journal.pbio.1002273)
Supplement: S4 Data — (XLSX) [file pbio.1002273.s004.xlsx]

## Sheet: Sheet1
Data for Fig 4
Decile of Impact Factor	n	Randomisation			Blinding			Sample size calculation			Conflict of Interest reporting
		%	l95%	u95%	%	l95%	u95%	%	l95%	u95%	%	l95%	u95%
1	267	28.4644	23.13	34.28	28.0899	22.78	33.89	0.374532	0.01	2.07	6.36704	3.75	10
2	268	27.6119	22.35	33.38	31.7164	26.19	37.65	0	0	1.37	2.98507	1.3	5.8
3	252	27.7778	22.34	33.75	33.7302	27.92	39.93	1.19048	0.25	3.44	5.15873	2.78	8.66
4	285	17.193	13	22.08	23.8596	19.03	29.24	0.350877	0.01	1.94	4.91228	2.71	8.1
5	263	37.6426	31.77	43.8	35.3612	29.59	41.47	1.90114	0.62	4.38	9.12548	5.93	13.27
6	268	22.3881	17.54	27.86	31.3433	25.84	37.27	0.373134	0.01	2.06	8.95522	5.82	13.03
7	274	25.1825	20.15	30.76	28.1022	22.86	33.82	1.82482	0.6	4.21	6.93431	4.23	10.62
8	262	24.0458	19	29.69	28.2443	22.88	34.11	0.763359	0.09	2.73	24.0458	19	29.69
9	264	19.3182	14.74	24.6	28.0303	22.7	33.86	0.378788	0.01	2.09	12.1212	8.44	16.68
10	268	19.0299	14.51	24.25	27.2388	22	32.99	0.373134	0.01	2.06	35.0746	29.37	41.12
% = prevalence
l95% = lower 95% limit of estimate
u95% = upper 95% limit of estimate
